# Supplementary material for: Hhatl ameliorates endoplasmic reticulum stress through autophagy by associating with LC3
Source: J Biol Chem. 2024 May 4;300(6):107335. doi: 10.1016/j.jbc.2024.107335 (PMC11143907; doi:10.1016/j.jbc.2024.107335)
Supplement: Supporting Table S1 [file mmc4.xlsx]

## Sheet: GSE24497
Table S1.The mRNA expression of genes in SH-SY5Y cells treated with TG or TM (GSE24497).
Gene	Counts(Avg.)		logFC	adj.P.Val	P.Value
	DMSO	TG
HHATL	5.00885	4.91676	-0.0920834	0.00486548	0.00196358
GRP78	8.88304	11.2313	2.34821	1.17687e-08	6.47259e-12
CHOP	7.25388	10.854	3.60013	5.97946e-09	2.42585e-12
Gene	Counts(Avg.)		logFC	adj.P.Val	P.Value
	DMSO	TM
HHATL	5.00885	4.89508	-0.113769	0.00145961	0.000368456
GRP78	8.88304	12.1074	3.2244	0.000173435	1.79815e-07
CHOP	7.25388	11.8952	4.64135	0.000164445	3.2586e-08
The differentially expressed gene analysis was performed using the LIMMA package in R software. The following threshold was set: |logFC| >0 and adj.P.Val(BH) <0.05.
